# Supplementary material for: Estimation of cervicocephalic kinesthetic perception and its correlation with fall risk in adults with diabetes and without diabetes experiencing cervical pain: A comparative study
Source: PLoS One. 2025 Jun 12;20(6):e0323457. doi: 10.1371/journal.pone.0323457 (PMC12161550; doi:10.1371/journal.pone.0323457)
Supplement: S1 File — (XLSX) [file pone.0323457.s001.xlsx]

## Sheet: Sheet1
HRT_RSF	HRT_LSF	HRT_FLEXION	HRT_EXTENSION	BBS	NDI	Group
4.17883	4.88794	5.20778	2.32737	57.2862	48.6153	Control
4.09032	6.87588	5.20672	4.31781	53.6724	47.5254	Control
6.04326	4.50477	5.20779	3.55439	54.8407	48.4557	Control
5.8048	8.62383	8.04482	4.91719	55.5143	48.1185	Control
5.75552	5.73342	5.25526	3.43673	57.0607	45.4346	Control
5.85724	3.68712	5.73523	4.04674	53.6657	45.9293	Control
4.76917	3.39217	5.5809	4.60449	56.7325	48.335	Control
5.73619	5.53581	5.32368	4.92918	55.3721	48.0831	Control
5.80066	4.56162	4.50202	3.06973	54.2018	46.9215	Control
4.73279	5.85532	5.41512	3.84895	55.9053	47.1759	Control
7.46772	5.52307	4.1131	3.72255	55.5949	49.3109	Control
5.99226	4.7695	4.5687	3.562	54.6517	45.8715	Control
4.22722	3.70142	4.35744	5.73891	55.4424	47.9667	Control
6.18595	2.77951	4.83959	4.51448	54.9053	46.588	Control
4.45684	4.25381	6.73746	3.0152	55.494	46.5595	Control
6.32431	6.05183	3.18282	4.97608	56.1413	48.9817	Control
6.71811	5.16545	5.35332	6.05994	57.2315	48.4788	Control
4.62008	3.15088	3.39919	5.07922	53.8994	48.4569	Control
6.51118	5.10899	4.36886	2.78257	57.877	49.3621	Control
5.92755	5.40174	5.69561	3.71419	53.0565	46.9986	Control
6.36138	3.65028	4.82464	5.29022	55.1809	48.2148	Control
7.5006	5.08214	3.85392	3.5131	56.0542	46.3891	Control
5.22989	4.95033	4.16199	4.54944	55.6916	47.5565	Control
4.69104	3.2927	5.34766	4.84717	54.6252	46.7205	Control
4.54711	5.36375	4.14919	3.31576	55.1144	47.1385	Control
4.62524	5.64388	4.95399	4.09643	54.7783	48.0551	Control
5.40827	6.36461	4.80874	1.23286	54.6645	45.4545	Control
5.85162	6.32425	4.21614	3.22805	56.3625	50.81	Control
5.78329	2.96882	6.59235	3.92269	55.7813	45.1089	Control
6.36681	3.5758	5.30883	3.027	54.5424	44.7259	Control
7.91719	7.30348	7.47181	7.27723	54.2831	45.0673	Experimental
7.89816	7.0854	6.65698	6.86951	46.6605	44.4219	Experimental
8.02448	8.07826	7.73701	7.22489	50.8535	41.8759	Experimental
7.17319	8.50105	6.12694	8.1177	48.371	45.0434	Experimental
7.50362	7.07862	7.24374	7.51556	52.695	48.5839	Experimental
8.71409	7.92208	6.44229	6.91699	52.0382	47.237	Experimental
8.83089	7.40022	6.83371	7.68061	55.2197	47.8589	Experimental
8.0354	7.47054	7.32318	6.87596	48.2247	42.5768	Experimental
8.38215	7.42527	6.68771	6.06094	49.3102	41.3761	Experimental
8.27073	7.30848	7.02081	6.57596	46.106	43.5443	Experimental
9.43313	7.70086	7.9944	6.1446	48.5218	43.9999	Experimental
8.61022	7.32269	6.88618	6.90424	52.2354	46.6064	Experimental
8.08627	7.7963	7.87498	7.08921	53.9516	39.6119	Experimental
7.73867	7.6584	6.49921	7.91822	46.3618	47.6992	Experimental
7.46529	7.57725	7.66086	7.24346	54.4606	43.4634	Experimental
8.22545	7.28975	8.2991	6.97045	56.6575	42.7885	Experimental
7.82233	7.43199	5.55985	7.4947	52.3987	41.3196	Experimental
7.54265	8.00482	6.73217	5.97443	59.0131	39.7063	Experimental
7.86844	7.89539	7.69395	7.19781	47.0325	45.9262	Experimental
7.68575	7.25965	7.14787	7.46543	44.9042	44.044	Experimental
8.8486	7.72271	7.5498	6.34071	42.4902	40.6222	Experimental
8.51029	8.0031	6.86721	7.65188	57.2921	40.6094	Experimental
8.13665	6.96216	7.35061	7.24925	53.4877	43.0172	Experimental
8.76158	7.91364	7.18103	6.87236	50.2788	48.0492	Experimental
8.17249	7.39507	8.10745	7.39639	51.7955	43.2084	Experimental
7.77826	7.92536	7.46809	8.21535	45.4428	40.0871	Experimental
8.77971	7.3518	7.52632	7.17093	61.5848	43.2432	Experimental
8.36634	6.9039	7.00169	7.20411	51.1141	43.1755	Experimental
7.70436	6.98016	6.94868	6.85032	51.0245	37.0908	Experimental
8.06006	7.70068	6.98721	6.65508	53.8105	43.7237	Experimental
